# Supplementary material for: Construction and validation of a novel IGFBP3-related signature to predict prognosis and therapeutic decision making for Hepatocellular Carcinoma
Source: PeerJ. 2023 Jun 27;11:e15554. doi: 10.7717/peerj.15554 (PMC10312159; doi:10.7717/peerj.15554)
Supplement: Supplemental Information 5 [file peerj-11-15554-s005.zip]

Archive with 3 entries (1 files):
- RAWDARAS/
- RAWDARAS/IHC-RAW-DATA/
- RAWDARAS/RT-qPCR RAWDATA.txt
