# Supplementary material for: Construction and validation of a novel IGFBP3-related signature to predict prognosis and therapeutic decision making for Hepatocellular Carcinoma
Source: PeerJ. 2023 Jun 27;11:e15554. doi: 10.7717/peerj.15554 (PMC10312159; doi:10.7717/peerj.15554)
Supplement: Supplemental Information 5 [file peerj-11-15554-s005.zip › RAWDARAS/RT-qPCR RAWDATA.txt]

Experiment: 20221207-CJL Selected Filter: SYBR Green I / HRM Dye (465-510)
Include	Color	Pos	Name	Cp	Concentration	Standard	Status
True	255	A1	LO2-IG	29.04		0
True	255	A2	Huh7-IG	25.47		0
True	65280	A3	Sample 3			0
True	65280	A4	Sample 4			0
True	65280	A5	Sample 5			0
True	65280	A6	Sample 6			0
True	65280	A7	Sample 7			0
True	65280	A8	Sample 8			0
True	65280	A9	Sample 9			0
True	65280	A10	Sample 10			0
True	65280	A11	Sample 11			0
True	65280	A12	Sample 12			0
True	255	B1	LO2-IG	28.99		0
True	255	B2	Huh7-IG	24.95		0
True	65280	B3	Sample 15			0
True	65280	B4	Sample 16			0
True	65280	B5	Sample 17			0
True	65280	B6	Sample 18			0
True	65280	B7	Sample 19			0
True	65280	B8	Sample 20			0
True	65280	B9	Sample 21			0
True	65280	B10	Sample 22			0
True	65280	B11	Sample 23			0
True	65280	B12	Sample 24			0
True	255	C1	LO2-IG	28.66		0
True	255	C2	Huh7-IG	25.38		0
True	65280	C3	Sample 27			0
True	65280	C4	Sample 16			0
True	65280	C5	LO2-NEICAN			0
True	65280	C6	Huh7-IG			0
True	65280	C7	Huh7-NEICAN			0
True	65280	C8	Sample 32			0
True	65280	C9	Sample 33			0
True	65280	C10	Sample 34			0
True	65280	C11	Sample 35			0
True	65280	C12	Sample 36			0
True	255	D1	LO2-NEICAN	14.98		0
True	255	D2	Huh7-NEICAN	15.54		0
True	65280	D3	Sample 39			0
True	65280	D4	LO2-IG			0
True	65280	D5	LO2-NEICAN			0
True	65280	D6	Huh7-IG			0
True	65280	D7	Huh7-NEICAN			0
True	65280	D8	Sample 44			0
True	65280	D9	Sample 45			0
True	65280	D10	Sample 46			0
True	65280	D11	Sample 47			0
True	65280	D12	Sample 48			0
True	255	E1	LO2-NEICAN	14.98		0
True	255	E2	Huh7-NEICAN	15.53		0
True	65280	E3	Sample 51			0
True	65280	E4	LO2-IG			0
True	65280	E5	LO2-NEICAN			0
True	65280	E6	Huh7-IG			0
True	65280	E7	Huh7-NEICAN			0
True	65280	E8	Sample 56			0
True	65280	E9	Sample 57			0
True	65280	E10	Sample 58			0
True	65280	E11	Sample 59			0
True	65280	E12	Sample 60			0
True	255	F1	LO2-NEICAN	15.00		0
True	255	F2	Huh7-NEICAN	15.60		0
True	16711680	F3	Sample 63	15.52		0	? - Detector Call uncertain
True	65280	F4	Sample 64			0
True	65280	F5	Sample 65			0
True	65280	F6	Sample 66			0
True	65280	F7	Sample 67			0
True	65280	F8	Sample 68			0
True	65280	F9	Sample 69			0
True	65280	F10	Sample 70			0
True	65280	F11	Sample 71			0
True	65280	F12	Sample 72			0
True	65280	G1	Sample 73			0
True	16711680	G2	Sample 74	15.46		0	? - Detector Call uncertain
True	65280	G3	Sample 75			0
True	65280	G4	Sample 76			0
True	65280	G5	Sample 77			0
True	65280	G6	Sample 78			0
True	65280	G7	Sample 79			0
True	65280	G8	Sample 80			0
True	65280	G9	Sample 81			0
True	65280	G10	Sample 82			0
True	65280	G11	Sample 83			0
True	65280	G12	Sample 84			0
True	65280	H1	Sample 85			0
True	65280	H2	Sample 86			0
True	65280	H3	Sample 87			0
True	65280	H4	Sample 88			0
True	65280	H5	Sample 89			0
True	65280	H6	Sample 90			0
True	65280	H7	Sample 91			0
True	65280	H8	Sample 92			0
True	65280	H9	Sample 93			0
True	65280	H10	Sample 94			0
True	65280	H11	Sample 95			0
True	65280	H12	Sample 96			0
